# Supplementary material for: NEK2 Phosphorylates RhoGDI1 to Promote Cell Proliferation, Migration and Invasion Through the Activation of RhoA and Rac1 in Colon Cancer Cells
Source: Cells. 2024 Dec 16;13(24):2072. doi: 10.3390/cells13242072 (PMC11674122; doi:10.3390/cells13242072)
Supplement: Supplementary file 1 [file cells-13-02072-s001.zip]

Archive with 1 entries (1 files):
- cells-3204362-supplementary.pdf
